# Supplementary material for: Diagnosis of Peritonsillar Abscess—A Prospective Study Comparing Clinical with CT Findings in 133 Consecutive Patients
Source: Diagnostics (Basel). 2025 Jan 20;15(2):228. doi: 10.3390/diagnostics15020228 (PMC11765337; doi:10.3390/diagnostics15020228)
Supplement: Supplementary file 1 [file diagnostics-15-00228-s001.zip]

Archive with 1 entries (1 files):
- diagnostics-3392462-supplementary.pdf
